# Supplementary material for: A Qualitative Study on Civil-Military Cooperation in a Dutch Hospital During COVID-19
Source: Mil Med. 2026 Apr 17;191(5-6):e1241–7. doi: 10.1093/milmed/usaf509 (PMC13143289; doi:10.1093/milmed/usaf509)
Supplement: usaf509_Supplementary_Data [file usaf509_supplementary_data.zip]

Archive with 3 entries (3 files):
- S1_SRQR-V2.docx
- S2_Interview guide and context.docx
- S3_Quotebook-revision.docx
